# Supplementary material for: Quantitative assessment of physical activity in pregnant women with sonographic short cervix and the risk for preterm delivery: A prospective pilot study
Source: PLoS One. 2018 Jun 11;13(6):e0198949. doi: 10.1371/journal.pone.0198949 (PMC5995449; doi:10.1371/journal.pone.0198949)
Supplement: S1 File — (XLS) [file pone.0198949.s001.xls]

## Sheet: ACTIVE_PED
Serial	median_steps	Age	GA_recruitment	prepregnancy_weight	Height	BMI_prepregnancy	Weight_at_recruitment	BMI_at_recruitment	G	P	AB	CS	EUP	LC	HX_PTB	SINGLETON1_TWINS2	minimal_cervical_length_mm	PV	GA_at_delivery	Birthweight1	Birthweight2	DAY_OF_MEASURMENT	Apgar_1_min≤7_A	Apgar_5_min≤7_A	NICU_admission_0no1yes_A	Special_care_unit_admission_A	hospitalization_days_A	IVH_A	NEC_A	Sepsis_A	sepsis_workup_A	RDS_A	TTN_A	CPAP_or_mechanical_ventilation_A	Oxygen_requirement_A	length_O2_requirement_hours_A	Composite_adverse_neonatal_outcome_A	hypoglycemia_A	JAUNDICE_A	OTHER_A	Apgar_1_min≤7_B	Apgar_5_min≤7_B	NICU_admission_0no1yes_B	Special_care_unit_admission_B	hospitalization_days_B	IVH_B	NEC_B	Sepsis_B	sepsis_workup_B
28	2566	20	25.6		1.59		68	26.8977	1	0	0	0	0	0	0	1	19	0	38.14	3085	-	11	0	0	0	0	2	0	0	0	0	0	0	0	0	0	0	0	0	0	-	-	-	-	-	-	-	-	-
10	2343	29	24.6	59	1.52	25.5367	64.9	28.0904	1	0	0	0	0	0	0	2	4	2	35.14	1702	1620	28	0	0	1	1	17	0	0	0	1	0	0	0	0	0	0	0	0	0	0	0	0	1	17	0	0	0	1
14	1864	29	24.4	55	1.7	19.0311	60	20.7612	1	0	0	0	0	0	0	2	12	0	36.71	1845	2570	19	0	0	1	1	13	0	0	0	1	0	0	0	0	0	0	0	0	0	1	0	0	0	9	0	0	0	0
32	1071	30	24.2	52	1.6	20.3	58	22.7	1	0	0	0	0	0	0	2	8	0	35.28	1675	1735	23	0	0	0	1	17	0	0	1	1	0	0	0	1	24	1	1	1	cleft lip	0	0	1	1	15	0	0	0	1
56	2206	30	28.6	82.5	1.66	29.9	78	28.3	1	0	0	0	0	0	0	1	14	0	32	1254	-	11	1	0	1	1	19	0	0	0	1	0	0	0	0	0	0	1	1	0	-	-	-	-	-	-	-	-	-
58	2746	27	30.6	54	1.59	21.4	58	22.9	1	0	0	0	0	0	0	1	12	0	35.42	1890	-	9	0	0	1	1	8	0	0	0	1	0	0	0	0	0	0	1	0	0	-	-	-	-	-	-	-	-	-
26	8502	31	30.4	53	1.6	20.7031	63	24.6094	1	0	0	0	0	0	0	2	9	0	38.57	2980	2088	15	0	0	0	0	3	0	0	0	0	0	0	0	0	0	0	0	0		0	0	0	1	4	0	0	0	0
42	8658	34	27.6	45	1.55	18.7	57	23.7	1	0	0	0	0	0	0	1	17	0	39		-	13																			-	-	-	-	-	-	-	-	-
44	5363	32	24.3	56	1.67	20.1	70	25.1	1	0	0	0	0	0	0	2	15	0.5	28	960	1126	29	1	0	1	1	65	0	0	0	1	0	0	0	1	24	0	0	1	CMN INFECTION	0	0	1	1	65	0	0	0	1
52	5053	22	25.5	54	1.75	17.6	62	20.2	1	0	0	0	0	0	0	1	16	0	33		-	31																			-	-	-	-	-	-	-	-	-
22	4738	31	25.4	46	1.6	17.9688	50	19.5312	1	0	0	0	0	0	0	1	14	0	40.28	3300	-	11	0	0	0	0	4	0	0	0	0	0	0	0	0	0	0	0	1	hypospadias	-	-	-	-	-	-	-	-	-
24	4012	41	25.6	90	1.63	33.8741	96	36.1323	1	0	0	0	0	0	0	1	8	1	37.14	2265	-	16	0	0	0	1	6	0	0	0	0	0	0	0	0	0	0	1	1	polycythemia neonatorum	-	-	-	-	-	-	-	-	-
41	3622	32	32	54	1.68	19.1			1	0	0	0	0	0	0	1	8	0	38.14	2670	-	9	0	0	0	0	4	0	0	0	0	0	0	0	0	0	0	0	0	congenital hip dislocation - susp	-	-	-	-	-	-	-	-	-
51	3831	29	28.5	54	1.62	20.6	63	24	1	0	0	0	0	0	0	2	9	0	37.57	2295	2405	9	0	0	0	0	2	0	0	0	0	0	0	0	0	0	0	0	0	0	0	0	0	0	2	0	0	0	0
2	3290	27	31.1	37	1.38	19.4287	41	21.5291	1	0	0	0	0	0	0	1	4	1	33.71	1554	-	12	0	0	1	1	30	0	1	0	1	0	0	0	0	0	0	0	1	0	-	-	-	-	-	-	-	-	-
3	3409	26	24.5	52	1.58	20.83	60	24.0346	1	0	0	0	0	0	0	2	5	1.5	30.28	1347	1195	30	1	1	1	1	62	0	0	1	1	1	0	1	1	312	1	0	0	INTRAUTERINE INTESTINAL PERFORATION, HYPOSPADIAS, ROP	0	0	1	1	90	0	0	1	1
19	3830	32	25	47	1.64	17.4747	56	20.8209	1	0	0	0	0	0	0	1	5	2.5	34		-	6																			-	-	-	-	-	-	-	-	-
20	3616	29	26.5	60	1.74	19.8177	70	23.1206	1	0	0	0	0	0	0	2	5	1	31.57	2121	1628	23	0	0	1	1	29	0	0	0	1	0	0	0	0	0	0	0	1	0	0	0	1	1	29	0	0	0	1
25	3669	30	28.6	50	1.62	19.052	59	22.4813	1	0	0	0	0	0	0	2	7	2	36.86	2110	1815	10	0	0	0	1	7	0	0	0	0	0	0	0	0	0	0	1	0	0	0	0	1	1	10	0	0	0	1
33	3437	44	26.5	58	1.52	25.1	71	30.7	1	0	0	0	0	0	0	2	8	0.5	30.14	1064	1230	18	1	0	1	1	40	1	0	0	1	1	0	0	1	24	1	0	1	lt club foot	0	0	1	1	40	1	0	0	1
37	4029	30	25.2	63.5	1.66	23	72.5	26.3	1	0	0	0	0	0	0	2	8	0.5	27.71	1176	1216	22	0	0	1	1	56	0	0	1	1	1	0	1	1	352	1	0	1	PDA	1	1	1	1	63	0	0	0	1
40	4371	32	26		1.6		65	25.4	1	0	0	0	0	0	0	2	8	0	30.42	1491	842	8	0	0	1	1	40	0	0	0	1	1	0	1	1	24	1	0	1	0	0	0	1	1	57	0	0	0	1
43	4270	24	30.6	67	1.57	27.2	81	32.9	1	0	0	0	0	0	0	2	10	0	34.71	1916	1857	9	1	0	1	1	10	0	0	0	1	0	0	0	0	0	0	0	1	0	0	0	1	1	10	0	0	0	1
53	3048	30	24.3	55	1.65	20.202			1	0	0	0	0	0	0	2	7	0	30.86			14
13	2427	26	24.4		1.66		98.3	35.6728	2	0	1	0	0	0	0	2	9	2	31.28	1596	1382	29	0	0	1	1	40	0	0	0	1	1	0	1	1	132	1	1	1	0	0	0	1	1	34	0	0	0	1
16	2526	31	28.5		1.65		56.5	20.753	2	0	0	0	1	0	0	2	9	0	31.28	1561	856	19	0	0	1	1	34	0	0	0	1	0	0	0	0	0	0	1	1	0	1	0	1	1	72	1	0	1	1
36	1555	29	24.4	55	1.58	22	62	24.8	2	0	1	0	0	0	0	2	11	0	35.14	1980	2015	16	0	0	0	1	6	0	0	0	0	0	0	0	0	0	0	1	0	0	0	0	0	1	6	0	0	0	0
35	6550	44	30.5	71	1.69	24.9	86	30.1	2	0	1	0	0	0	0	2	12	0	37.71	2825	2345	16	0	0	0	0	3	0	0	0	0	0	0	0	0	0	0	0	0	0	0	0	0	0	3	0	0	0	0
46	5092	27	24.6	63	1.57	25.6	70	28.4	2	0	1	0	0	0	0	1	5	0	39.28	3530	-	15	0	0	0	0	3	0	0	0	0	0	0	0	0	0	0	0	0	0	-	-	-	-	-	-	-	-	-
18	4858	28	25.2	49	1.67	17.5697	52	18.6453	2	0	1	0	0	0	0	1	16	0	36.71	2175	-	14	0	0	0	0	3	0	0	0	0	0	0	0	0	0	0	0	0	0	-	-	-	-	-	-	-	-	-
54	6159	41	24.2		1.57		80	32.5	2	0	1	0	0	0	0	2	5	0	29.86	1252	1169	13	0	0	1	1	42	0	0	1	1	1	0	0	1	68	1	0	1	0	0	0	1	1	42	0	0	0	1
47	4339	24	24.2	49	1.6	19.1			2	0	0	0	0	0	0	1	12	0	36.28	2940	-	8	0	0	0	0	3	0	0	0	1	0	0	0	0	0	0	0	0	0	-	-	-	-	-	-	-	-	-
8	2064	32	25.5	45	1.6	17.5781	47	18.3594	2	1	0	0	0	0	0	1	13	2	31.28	1468	-	20	0	0	1	1	34	0	0	0	1	0	1	0	1	48	0	1	1	0	-	-	-	-	-	-	-	-	-
4	4826	34	30.2	64	1.52	27.7008	68	29.4321	2	1	0	1	0	1	0	1	5	2	34.57	2726	-	17	0	0	0	1	11	0	0	0	1	0	0	0	0	0	0	0	1	0	-	-	-	-	-	-	-	-	-
30	4702	33	29.5	43.5	1.47	20.1305	53	24.5268	2	1	0	1	0	1	0	1	9	0.5	33	2066	-	23	0	0	1	1	21	0	0	0	1	1	0	1	1	24	1	1	1	pneumothorax, PATENT FORAMEN OVALE	-	-	-	-	-	-	-	-	-
45	3470	31	28.6	75	1.67	26.9	82	29.4	2	1	0	0	0	1	0	2	12	2.5	33.28	1694	1697	13	0	0	1	1	20	0	0	0	1	0	0	0	0	0	0	0	0	0	0	0	1	1	20	0	0	0	1
5	4852	32	32.3	70	1.65	25.7117	85	31.2213	4	1	2	0	0	1	1	2	8	1.5	34.57	1798	2376	16	0	0	0	1	11	0	0	0	1	0	0	0	0	0	0	0	0	0	0	0	0	1	11	0	0	0	1
50	5910	44	25.5	53	1.55	22.1	70	29.1	4	1	2	1	0	1	0	1	5	0	31.42	1708	-	8	0	0	1	1	25	0	0	0	1	1	0	1	1	15	1	0	1	0	-	-	-	-	-	-	-	-	-
48	3452	34	30.2	65	1.56	26.7	78	32.1	4	1	2	0	0	1	0	2	13	0	35.42			9	0	0	0	1		0	0	0	0	0	0	0	0	0	0	0	0	0	0	0	0	1		0	0	0	0
1	3754	39	27	53	1.63	19.9481	59	22.2063	5	1	3	0	0	1	0	2	3	0.5	35.86	2515	2510	23	0	0	0	0	4	0	0	0	0	0	0	0	0	0	0	0	0	0	0	0	0	0	4	0	0	0	0
49	2992	46	24.5	68	1.64	25.3	77	28.6	5	1	3	0	0	1	1	1	6	0	30.71	1710	-	8	1	1	1	1	36	0	0	1	1	0	0	1	1	48	1	0	1	0	-	-	-	-	-	-	-	-	-
12	1641	33	30.1	54	1.74	17.8359	55	18.1662	3	2	0	0	0	2	0	1	12	0	36.57	2465	-	6	0	0	0	0	10	0	0	0	1	0	0	0	0	0	0	1	1	0	-	-	-	-	-	-	-	-	-
38	3629	39	24.4	66	1.7	22.8	75	26	3	2	0	0	0	2	1	2	13	0	37.86	3070	2995	18	0	0	0	0	2	0	0	0	0	0	0	0	0	0	0	0	0	0	0	0	0	0	2	0	0	0	0
17	4469	38	30.2	54	1.56	22.1893	65	26.7094	4	2	1	0	0	2	0	2	17	0	35.86	2475	2085	40	0	0	0	1	6	0	0	0	0	0	0	0	0	0	0	1	0	0	0	0	0	1	7	0	0	0	0
29	2598	36	30.1	48	1.62	18.2899	57	21.7193	5	2	2	1	0	1	1	1	12	0	38	2840	-	13	0	0	0	0	2	0	0	0	0	0	0	0	0	0	0	0	0	0	-	-	-	-	-	-	-	-	-
11	1838	27	24.6	75	1.68	26.5731	87	30.8248	6	2	3	0	0	2	1	1	12	0	34.71	2472	-	17	0	0	0	1	10	0	0	0	1	0	0	0	0	0	0	0	0	0	-	-	-	-	-	-	-	-	-
15	5482	34	24	59	1.63	22.2063	67	25.2174	5	3	1	0	0	3	0	1	14	0	40.14	3000	-	8	0	0	0	0	2	0	0	0	0	0	0	0	0	0	0	0	0	0	-	-	-	-	-	-	-	-	-
9	7597	27	26.1		1.64		73	27.1416	6	3	2	0	0	3	0	2	5	2	29.86	1689	1551	26	0	0	1	1	44	0	0	0	1	1	0	0	1	72	1	1	1	0	0	0	1	1	44	0	0	0	1
31	3148	36	26.4	53	1.56	21.7784	57	23.4221	7	3	3	0	0	3	1	1	10	0	30.42	1063	-	13	0	0	1	1	39	1	0	0	1	0	0	0	1	72	0	0	1	0	-	-	-	-	-	-	-	-	-
[truncated: 9 more columns]
